# Supplementary material for: Neonatal Maternal Separation Induces Sexual Dimorphism in Brain Development: The Influence on Amino Acid Levels and Cognitive Disorders
Source: Biomolecules. 2023 Sep 26;13(10):1449. doi: 10.3390/biom13101449 (PMC10605115; doi:10.3390/biom13101449)
Supplement: Supplementary file 1 [file biomolecules-13-01449-s001.zip]

Archive with 1 entries (1 files):
- biomolecules-2558508-supplementary.pdf
